# Supplementary material for: Modeling regulatory cascades using Artificial Neural Networks: the case of transcriptional regulatory networks shaped during the yeast stress response
Source: Front Genet. 2013 Jun 20;4:110. doi: 10.3389/fgene.2013.00110 (PMC3687159; doi:10.3389/fgene.2013.00110)
Supplement: Table S1 — Functional modules. This table shows the genes in every module identified by GRAM, grouped according to similarity in their expression profiles. [file DataSheet1.XLS]

## Sheet: Category A
	Module 1
regulators	CIN5	NRG1	PHD1
regulated genes	YMR097C	YER076C	YIL164C	YDR371W	YJL015C	YJR159W	YJR062C
	Module 2
regulators	FHL1	PDR1	RAP1
regulated genes	YDL084W	YHR204W	YIR021W	YDR449C	YHR205W	YPR190C	YER007C-A	YDL092W	YDR502C
	Module 3
regulators	FHL1	RAP1	YAP5
regulated genes	YNL251C	YIR021W	YGR202C	YMR223W	YPR190C	YER007C-A	YOR056C	YGR083C	YOR334W	YJL200C
	Module 4
regulators	FKH1	FKH2	NDD1
regulated genes	YPL244C	YJL002C	YDR483W	YDR352W	YBR142W
	Module 5
regulators	FKH2	MBP1	SWI6
regulated genes	YDR131C	YDR129C	YDL027C	YDL026W	YJR037W	YMR157C	YHR214W-A
	Module 6
regulators	FKH2	MCM1	NDD1
regulated genes	YLR202C	YML129C	YGL161C	YJR037W	YHR214W-A
	Module 7
regulators	GAL4	GAT3	PDR1
regulated genes	YCL073C	YBL112C	YBL111C	YJL019W	YBL113C
	Module 8
regulators	MBP1	SWI4	SWI6
regulated genes	YHR213W	YJR028W	YJR026W	YHR214C-B	YJR027W
	Module 9
regulators	ABF1	FKH2
regulated genes	YBR079C	YML011C	YBR078W	YMR285C	YMR286W
	Module 10
regulators	ACE2	FKH2
regulated genes	YER163C	YER162C	YFL068W	YFL067W	YLL005C
	Module 11
regulators	ACE2	MBP1
regulated genes	YML009C	YER121W	YEL012W	YGL004C	YKL152C
	Module 12
regulators	ARG80	ARG81
regulated genes	YPR091C	YOR069W	YER103W	YDR504C	YEL041W	YDR231C
	Module 13
regulators	CAD1	YAP1
regulated genes	YLR180W	YLR063W	YKL172W	YLL034C	YLR179C
	Module 14
regulators	CIN5	CUP9
regulated genes	YGR159C	YJL014W	YDR280W	YDR472W	YHL011C	YDR091C	YOR145C	YKL004W	YBL026W	YLR447C
	Module 15
regulators	CIN5	NRG1
regulated genes	YJL014W	YER074W	YHL011C	YDR091C	YOR145C	YIR006C	YBL026W
	Module 16
regulators	CIN5	YAP6
regulated genes	YMR079W	YBL027W	YDR280W	YDR472W	YLR192C	YOR146W	YNL268W	YPL090C	YOR145C	YKL004W	YBL026W	YJR057W	YJL014W	YER107C	YOR276W	YLR146C	YHL011C	YLR056W	YDR091C	YNL175C	YOR080W
	Module 17
regulators	DIG1	STE12
regulated genes	YDR492W	YHR143W-A	YKR024C	YIL148W	YMR285C	YGR276C	YGR061C	YHR133C	YBR084C-A	YCL031C	YHR145C	YDL136W	YHR062C	YCL059C	YPL050C	YPL256C	YHR144C
	Module 18
regulators	FHL1	GAT3
regulated genes	YKR025W	YJR031C	YDR449C	YHR205W	YOR056C	YKL072W	YIL083C	YJR030C
	Module 19
regulators	FHL1	RAP1
regulated genes	YLR239C	YLR046C	YLR118C	YFR014C	YGR170W	YDR479C	YLR423C	YNL266W	YIR036C	YKL051W	YGR171C	YMR009W	YLR257W	YOL133W	YBR120C	YNL156C	YBR184W	YPL195W	YPL236C	YHR022C	YHR080C	YML058W	YLR132C	YER152C	YDL085W	YLR119W	YNL155W	YGL151W	YIL045W	YML058C-A	YJL199C	YBR193C	YDL144C	YJR033C	YLR240W	YML102W	YDL091C	YIR037W	YEL039C	YLL058W	YLR258W
	Module 20
regulators	FKH2	NDD1
regulated genes	YLL006W	YDR043C	YML127W	YFL068W	YFL067W	YLL005C	YLL003W	YJL225C
	Module 21
regulators	GAL4	GAT3
regulated genes	YOR095C	YML073C	YOL010W	YEL029C	YOL012C	YJL018W	YMR080C
	Module 22
regulators	MBP1	MCM1
regulated genes	YOR162C	YJR035W	YDR540C	YJR037W	YHR214W-A
	Module 23
regulators	MBP1	SWI4
regulated genes	YBL020W	YKL165C	YBR079C	YNR046W	YOR345C	YPL081W	YOL022C	YAR075W	YHR021C	YPL160W	YAR073W	YGR162W	YHR020W	YML104C	YPL231W	YNL067W	YGR160W	YER114C
	Module 24
regulators	MBP1	SWI6
regulated genes	YOR171C	YBR079C	YKL181W	YMR301C	YER131W	YER132C	YPL081W	YGR246C	YHR021C	YEL015W	YGR162W	YHR216W	YHR215W	YHR020W	YLR175W	YPL231W	YNL067W	YOR170W	YGR160W	YER148W	YER114C	YKL182W
	Module 25
regulators	SKN7	SWI4
regulated genes	YBR079C	YBR078W	YER043C	YOR234C	YHR021C	YNL065W	YBL026W	YHR020W	YPR119W	YHL011C	YNL067W	YER114C
	Module 26
regulators	SWI4	SWI6
regulated genes	YBR079C	YNR046W	YKL074C	YPL081W	YKR079C	YKR081C	YHR021C	YNL065W	YGR162W	YHR020W	YDL136W	YPL231W	YNL067W	YNR052C	YGR160W	YER114C	YER148W	YNR051C
	Module 27
regulators	ABF1
regulated genes	YBR132C	YLR346C	YOL129W	YCL008C	YBL078C	YLR047C	YBR225W	YCR061W	YOR256C	YKR097W	YBR201W	YOR245C	YCL035C	YBL030C	YIL102C	YGR241C	YKL085W	YNL274C	YMR027W	YLR327C	YLL020C	YHR125W	YGL219C	YCR088W	YDR415C	YNL092W	YHR101C	YMR159C	YBR214W	YGL153W	YGR110W	YJR158W	YNL277W	YHR177W	YMR147W	YKR084C	YCR101C	YJL219W	YNL037C	YBR228W	YNL173C	YBR286W	YKL007W	YGL240W	YKR098C	YFL015C	YHR112C	YJL031C	YBR284W
	Module 28
regulators	ACE2
regulated genes	YJL145W	YDL050C	YER112W	YDR020C	YJR002W	YHR020W	YBR288C	YDL136W	YFL001W	YER164W	YFL002C	YER114C	YPL128C	YBL020W	YBR162C	YLR150W	YOR234C	YER113C	YDR172W	YNL186W	YGL055W	YHR021C	YOR236W	YFL026W	YOL002C	YDR021W
	Module 29
regulators	ADR1
regulated genes	YDR474C	YPR073C	YDR475C	YGR149W	YDR511W	YDR200C	YPR075C
	Module 30
regulators	ARG80
regulated genes	YBR028C	YNL096C	YDR500C	YDR062W	YBR171W	YER112W	YFR001W	YGR276C	YKL004W	YDR195W	YDR526C	YFR002W	YDR465C	YGR123C	YJR016C	YMR177W
	Module 31
regulators	ARG81
regulated genes	YMR315W	YOL152W	YER103W	YDR504C	YFR014C	YMR139W	YLL019C	YPR011C	YDR307W	YDR231C	YIL036W	YDR059C	YER038C
	Module 32
regulators	ARO80
regulated genes	YOR045W	YOR304W	YDR500C	YHR197W	YDR062W	YHR203C	YEL009C	YDR408C	YDR413C	YGR105W	YNL151C	YNL213C	YOL019W	YHR201C	YDR412W	YNL212W	YMR233W
	Module 33
regulators	BAS1
regulated genes	YNL096C	YDR346C	YNL308C	YLR129W	YKR078W	YGR020C	YDR195W	YGR262C	YER126C	YER127W	YGL232W	YOR224C	YOR368W	YNL001W	YDR440W	YPL122C	YMR177W
	Module 34
regulators	CAD1
regulated genes	YGR225W	YHR116W	YPR178W	YDR148C	YDR151C	YMR064W	YKL224C	YPR158W	YKL107W	YMR256C	YMR119W	YBR046C	YHR139C	YKL171W	YHR114W	YJL166W	YBR105C	YJL165C	YHR115C	YMR258C
	Module 35
regulators	CBF1
regulated genes	YDL029W	YHR199C	YGR281W	YGL005C	YPR027C	YBR150C	YBR051W	YCR101C	YBR228W	YOR161C	YOR134W	YOR065W	YIR014W	YGL006W	YIR015W	YIL097W	YHR160C	YJR074W	YER162C	YER150W	YJR009C	YDR322W	YOR135C	YGL018C	YHR198C	YNL183C	YJR161C	YHR159W	YLR152C	YIL153W	YCR100C	YER136W	YDR541C	YJR052W	YOL047C
	Module 36
regulators	CIN5
regulated genes	YJL142C	YOR329C	YGR238C	YDR043C	YJL043W	YKR002W	YNL266W	YHR110W	YPL270W	YDR536W	YKL095W	YJR127C	YML070W	YOR086C	YDL180W	YDR539W	YGR287C	YIR007W	YDR373W	YKL035W	YBR212W	YHR189W	YMR119W	YBL058W	YER067W	YGR250C	YCL050C	YKL094W	YBR185C	YER059W	YGR291C	YPL166W	YGR174C	YBR072W	YMR258C	YLR064W	YJL141C	YDR148C	YKL202W	YJL170C	YBL040C	YKL107W	YNL003C	YMR256C	YDL181W	YPR124W	YOL153C	YKL051W	YHL044W
	Module 37
regulators	CRZ1
regulated genes	YDR471W	YBL054W	YDL166C	YBR263W	YHR148W	YBL068W	YBL053W	YAR002W	YGL189C	YOR198C
	Module 38
regulators	CUP9
regulated genes	YFR049W	YBR169C	YMR097C	YIL164C	YJL015C	YJL214W	YJR062C	YGR248W	YPR191W	YIR007W
	Module 39
regulators	DAL81
regulated genes	YPR178W	YMR137C	YDL193W	YOR054C	YOR055W	YLL005C	YGR100W	YCL018W	YLR165C	YLR133W	YLL001W	YLR270W	YJR051W	YKL187C	YDR079W
	Module 40
regulators	DAL82
regulated genes	YIL104C	YOL040C	YOL130W	YJL050W	YMR108W	YBL087C	YBR002C	YLR325C	YOL039W	YDL047W	YJL033W	YPL037C
	Module 41
regulators	DIG1
regulated genes	YHR147C	YDR342C	YGL010W	YDR343C	YNL130C	YBR083W	YFL010C	YGR088W	YIL160C	YMR197C	YKL163W	YDR231C
	Module 42
regulators	DOT6
regulated genes	YDR471W	YKL074C	YPR142C	YDR165W	YAR002C-A	YLR002C	YGL225W	YNL301C	YBR061C	YEL046C	YOL019W	YNL188W	YBR191W	YGR109C	YBR017C	YDL073W	YAR002W	YDL167C	YNL175C	YHR128W	YEL055C	YNL113W
	Module 43
regulators	FHL1
regulated genes	YLR404W	YLR412W	YER168C	YLR340W	YGR272C	YBR087W	YGL078C	YPL019C	YLR146C	YGR074W	YLR048W	YIL134W	YBR192W	YLR405W	YNR053C	YGL147C	YGR082W	YGL171W	YOR335C	YHR007C	YDR190C	YBL092W	YMR093W	YLR100W	YEL040W	YBR121C	YIL046W	YGL235W	YHR040W	YOR281C	YBR191W	YLR221C	YPL063W	YDL143W	YLR419W	YMR194W	YPL184C	YBR084W
	Module 44
regulators	FKH1
regulated genes	YBR030W	YBL054W	YDR309C	YBR166C	YBL081W	YLR008C	YGL139W	YGR150C	YPR144C	YDR013W	YDR037W	YDR195W	YDL074C	YLR432W	YEL046C	YLR389C	YMR269W	YOL124C	YEL048C	YLL018C	YOL097C	YMR301C	YGR229C	YLR009W	YPR143W	YOL123W	YBR141C	YPR145W	YLR185W	YBL061C	YPL245W	YNL301C	YOR094W	YLR186W	YNL188W	YPR050C	YLR388W	YMR304C-A
	Module 45
regulators	FKH2
regulated genes	YJL102W	YAL028W	YGR143W	YOR347C	YBR138C	YKR002W	YMR195W	YPL221W	YGL006W	YGL010W	YER062C	YMR009W	YDR282C	YER163C	YKL013C	YGR101W	YGR287C	YER162C	YBL030C	YMR184W	YGR226C	YLL017W	YPL222W	YMR064W	YJR035W	YPL260W	YML130C	YAL054C	YHR030C	YFL040W	YER061C	YLR362W	YHR091C	YDR337W	YHR057C	YNL264C	YGR288W	YGL004C
	Module 46
regulators	GAL4
regulated genes	YLR152C	YML128C	YOL013C	YHR140W	YBR019C	YJL107C	YFR045W	YDR018C	YKL065C	YBR018C	YDR019C
	Module 47
regulators	GAT3
regulated genes	YJL021C	YLR118C	YHR051W	YCR105W	YFR042W	YHR096C	YMR081C	YJR133W	YER027C	YIR036C	YOL133W	YKL065C	YBR184W	YCR104W	YKR067W	YJL063C	YHR080C	YML058W	YDL085W	YDL123W	YDL009C	YDL124W	YIL045W	YBR193C	YGR044C	YER026C	YLR280C	YJL066C	YFR039C	YDR032C	YIR017C	YFR044C	YJR065C	YNL086W	YDL091C	YIR037W	YIR016W
	Module 48
regulators	GCN4
regulated genes	YKL014C	YBR043C	YKR024C	YOR206W	YJR094W-A	YDR049W	YPL044C	YBR252W	YKL082C	YDR349C	YOR204W	YCL014W	YOR320C	YBR115C	YDL182W	YLR434C	YJL136C	YLR435W	YOL142W	YJR041C	YMR143W	YMR146C
	Module 49
regulators	GCR1
regulated genes	YDR261C	YIL023C	YDR342C	YGR250C	YDR343C	YER177W	YDR503C	YJL214W	YJR074W	YKL187C	YDR230W	YDR059C	YER175C
	Module 50
regulators	GCR2
regulated genes	YJR044C	YGL074C	YLR269C	YDR504C	YGL131C	YGR250C	YGR270W	YNL015W	YNL127W	YJR074W	YJL070C	YGR248W	YJR045C	YLR035C	YJR117W	YPR075C	YDR230W
	Module 51
regulators	GRF10(Pho2)
regulated genes	YOL129W	YLR046C	YNL168C	YDL027C	YGR039W	YDR540C	YHR207C	YMR136W	YCL034W	YDR125C	YIR036C	YNL130C	YGR205W	YJL088W	YKL150W	YDL237W	YGR263C	YJL164C	YBR193C	YGR250C	YJR033C	YBR082C	YIR037W	YBR044C	YKL026C	YDR246W	YBR241C	YDR332W
	Module 52
regulators	GTS1
regulated genes	YOL090W	YFR045W	YOR055W	YDR540C	YPR158W	YAL064C-A	YDL107W	YMR251W-A	YNL015W	YDR307W	YDR089W	YMR251W
	Module 53
regulators	HAP2
regulated genes	YJR143C	YFL023W	YBR246W	YLR292C	YOR252W	YOR224C	YPL235W	YBR247C	YJR145C	YKL004W
	Module 54
regulators	HAP3
regulated genes	YJR143C	YJR147W	YDL182W	YNL189W	YBR220C	YDR404C	YKL004W	YBR219C
	Module 55
regulators	HAP4
regulated genes	YDR324C	YML007W	YBL027W	YJR144W	YKR024C	YKL024C	YAR071W	YJR145C	YBL042C	YKL082C	YMR080C	YJR143C	YEL040W	YOL094C	YML073C	YIL035C	YDL014W	YDL075W	YEL036C	YJL069C	YLR372W	YDL192W	YDR164C
	Module 56
regulators	HIR1
regulated genes	YIL078W	YDR417C	YDR448W	YEL009C	YEL056W	YNL016W	YKR094C	YJR072C	YBR009C	YOR233W	YKL004W	YOR074C	YLR441C	YDR245W	YGR245C	YOR099W	YDR450W	YBR010W	YEL055C
	Module 57
regulators	HIR2
regulated genes	YBR162C	YNL234W	YGL101W	YOR252W	YAR075W	YDR119W	YGR158C	YDR413C	YAR071W	YAR073W	YOR154W	YJR002W	YDR245W	YDR279W	YER074W	YHL015W	YNL114C	YIL118W
	Module 58
regulators	HSF1
regulated genes	YLR025W	YDL029W	YGR111W	YNL093W	YIL077C	YNR030W	YPL003W	YGR255C	YLL005C	YNL003C	YGL084C	YIR018W	YOL133W	YKL222C	YGR101W	YBL029W	YNL007C	YGR256W	YCR069W	YJL100W	YGL121C	YGR253C	YFL060C	YDR171W	YGR250C	YER076C	YBR083W	YGR197C	YPL136W	YIL076W	YBR082C	YKL026C
	Module 59
regulators	IME4
regulated genes	YBR169C	YER182W	YDL009C	YER033C	YFL058W	YKL038W	YGR167W	YBR105C	YIL036W	YDR196C	YGL004C	YPR075C	YPL154C
	Module 60
regulators	IXR1
regulated genes	YLR239C	YBL015W	YDR100W	YHR210C	YEL012W	YDR319C	YLR240W	YBR054W	YJL089W	YGR066C	YDR503C	YBR062C	YKL064W	YKL100C	YOR120W	YGL165C	YOR121C	YIR007W	YFR007W	YIL029C
	Module 61
regulators	MAC1
regulated genes	YGR191W	YDL083C	YOL115W	YDL082W	YBR189W	YML021C	YLR062C	YML022W	YOR222W	YNL103W	YBR188C	YLR061W	YGR190C	YLR106C	YKL004W	YLR287C	YIL079C	YJL117W	YOR006C
	Module 62
regulators	MBP1
regulated genes	YPR093C	YCR071C	YEL012W	YDR304C	YLR176C	YGR238C	YOR347C	YPL258C	YDL027C	YDR129C	YDL238C	YMR157C	YOL031C	YPR185W	YIL036W	YPL154C	YCR069W	YMR152W	YJL003W	YJR096W	YLR120C	YLR174W	YPL186C	YJR025C	YFL055W	YBR193C	YFL040W	YKL152C	YMR107W	YDR131C	YER121W	YJL214W	YCR068W	YER116C	YNL306W	YGL004C	YMR250W	YGR080W	YFL051C
	Module 63
regulators	MCM1
regulated genes	YPR102C	YNR046W	YAL040C	YBR171W	YOR078W	YJR002W	YOL079W	YBR061C	YNL145W	YHR062C	YJL069C	YER148W	YER114C	YOR080W	YKR053C	YOR046C	YCR035C	YDR492W	YIL142W	YOR047C	YFR005C	YPL069C	YLR336C	YPR101W	YGR276C	YPR104C	YER074W	YOL041C	YJL002C	YDR483W	YOR079C	YLR335W	YKL006W
	Module 64
regulators	MET31
regulated genes	YDR077W	YLR064W	YOL065C	YLR176C	YOL134C	YLR178C	YCR105W	YMR279C	YDR319C	YDR200C	YGL230C	YLR252W	YOR100C	YJL214W	YLR177W	YDL022W	YIL036W	YDR231C	YML132W	YCR104W	YER038C
	Module 65
regulators	MOT3
regulated genes	YBR028C	YBR162C	YOL115W	YIL027C	YLR105C	YGR177C	YDR472W	YMR121C	YPL235W	YBR093C	YBL026W	YAL059W	YBR084C-A	YBL018C	YMR185W	YGR074W	YKL196C
	Module 66
regulators	MSN4
regulated genes	YDL066W	YOL010W	YER025W	YMR079W	YHL013C	YBR089W	YDR110W	YBR073W	YML073C	YHR148W	YPL211W	YGR123C	YBL069W	YJL018W	YPL255W	YOR335C	YBR075W	YGR081C	YER140W	YDR185C	YNL165W	YBR088C	YLR029C	YPL256C
	Module 67
regulators	MSS11
regulated genes	YGL185C	YGL115W	YOR267C	YJL082W	YNL294C	YBL095W	YPR179C	YLR315W	YLR001C	YPR192W	YHR180W	YHR179W		YNL293W		YJR107W		YCL035C		YPR193C		YHL028W
	Module 68
regulators	MTH1
regulated genes	YOR272W	YBR244W	YGL245W	YGL014W	YDL206W
	Module 69
regulators	NDD1
regulated genes	YGR111W	YEL012W	YLR176C	YDR043C	YOR347C	YGR290W	YLL005C	YHR214W-A	YER033C	YDR204W	YDR282C	YGL161C	YJL166W	YHR160C	YGR287C	YOR120W	YOR121C	YIL036W	YPL023C	YCR069W	YPL154C	YJL144W	YJL163C	YJR035W	YJR037W	YDR171W	YHR159W	YER061C	YLL006W	YMR083W	YGR288W	YMR250W	YGR289C
	Module 70
regulators	NRG1
regulated genes	YOR106W	YER043C	YKR024C	YDR280W	YBL026W	YOR198C	YIL085C	YBR205W	YHL039W	YHL011C	YDR465C	YER049W	YDL131W	YOL007C	YOR234C	YLR336C	YHR070W	YLR083C	YOL121C	YGR276C	YOR145C	YOR236W	YHL040C	YJL014W	YER074W	YPR119W	YKL006W	YDR091C	YLR335W
	Module 71
regulators	PDR1
regulated genes	YPL163C	YNL096C	YDR397C	YBR171W	YPR190C	YDL092W	YDL084W	YML073C	YML074C	YDR399W	YBR162C	YHR204W	YIL039W	YOR234C	YGL031C	YHR205W	YER007C-A	YDR370C	YPL090C	YOR236W	YDL158C	YMR080C	YDR449C	YBR106W	YPL032C	YOR006C
	Module 72
regulators	PHD1
regulated genes	YPL119C	YHR199C	YIL164C	YDR371W	YEL012W	YJL017W	YIL077C	YJL170C	YKR009C	YMR256C	YPR124W	YMR099C	YDR282C	YJR059W	YGR194C	YMR098C	YDR231C	YER020W	YPL120W	YCR069W	YMR097C	YJL144W	YPL186C	YIR020C	YJR159W	YBR168W	YHR198C	YBR161W	YJR161C	YER026C	YER076C	YER184C	YJL015C	YCL018W	YJL214W	YIL076W	YCR021C	YGR291C	YDL101C	YMR258C	YCL049C	YDR320C
	Module 73
regulators	PHO4
regulated genes	YPL237W	YLR062C	YER120W	YOR222W	YBR155W	YCR072C	YLR061W	YPL044C	YGL105W	YLR342W	YPL266W	YHL015W	YOR260W	YLR223C	YJR041C	YNL114C	YJR070C	YER114C	YMR143W	YKL002W	YKL056C	YDR471W	YOL007C	YJR069C	YJR014W	YPL238C	YDR179W-A	YGL014W	YMR012W	YOR262W	YHR084W	YMR307W	YNL023C	YPR136C	YDL014W	YJR124C	YIL052C
	Module 74
regulators	RAP1
regulated genes	YJL021C	YLR118C	YDR479C	YMR037C	YCL034W	YIR036C	YMR009W	YER062C	YNL098C	YDL197C	YGR042W	YER065C	YKL035W	YLR327C	YML058C-A	YFL018C	YGR250C	YER061C	YPR073C	YML102W	YJR065C	YCL040W	YDL091C	YCL041C	YJL155C	YDR230W	YLR239C	YMR081C	YLR423C	YDL147W	YNL304W	YDR125C	YOL031C	YOR220W	YGL121C	YLL050C	YJL144W	YBL045C	YMR293C	YNL241C	YOR087W	YDR337W	YAL034C	YLR093C	YLL058W	YNL097C	YLR046C	YGR238C	YIL077C
	Module 75
regulators	RCS1
regulated genes	YPR017C	YIL103W	YDR346C	YNR043W	YEL009C	YLR208W	YKR094C	YHR021C	YJR072C	YNL164C	YGR276C	YHR020W	YDR167W	YGR245C	YGL145W	YER049W
	Module 76
regulators	REB1
regulated genes	YBR225W	YPR027C	YEL059W	YBR051W	YNL073W	YIR013C	YLR296W	YIR036C	YOR285W	YGR019W	YPR162C	YGL136C	YGL227W	YOL096C	YML078W	YDL197C	YGL198W	YDR403W	YDR196C	YFL048C	YPR004C	YDL223C	YKL126W	YBR168W	YGL166W	YBR240C	YJR037W	YNL331C	YGR021W	YJL023C	YDR171W	YMR200W	YOL025W	YJR155W	YOL055C	YPR140W	YJL068C	YGR028W	YGR201C	YGR289C	YLL039C	YIL087C	YBR183W	YGR237C	YNL332W	YGR290W	YNL037C	YMR195W	YPR184W
	Module 77
regulators	RFX1
regulated genes	YNL035C	YDR203W	YOR383C	YPL087W	YDR503C	YER054C	YDR032C	YLR178C	YOR387C	YLR177W	YHR104W
	Module 78
regulators	RLM1
regulated genes	YDR069C	YDR304C	YGL010W	YDR099W	YGR043C	YOR088W	YEL011W	YJL171C	YLR225C	YDR231C	YIL036W	YIR007W	YDR196C	YGR247W	YOL065C	YFR045W	YDR504C	YJL172W	YDR319C	YBR161W	YJL214W	YGL205W	YOR089C	YJL103C	YCR021C
	Module 79
regulators	RME1
regulated genes	YIL078W	YDR161W	YOR335C	YNL119W	YBL072C	YLR448W	YLR136C
	Module 80
regulators	RTS2
regulated genes	YER177W	YDR032C	YJL214W	YDR286C	YHR097C	YML120C	YER175C
	Module 81
regulators	SFP1
regulated genes	YLR393W	YPL186C	YHR080C	YGL151W	YLR118C	YLR394W	YDR504C	YOL031C	YIR036C	YLR240W	YPL191C	YIR037W	YDL091C	YOR128C	YNR002C	YPR075C	YJL132W
	Module 82
regulators	SIP4
regulated genes	YDR100W	YBR269C	YDL199C	YER098W	YMR297W	YMR262W	YOR267C	YIL175W	YNL294C	YGL227W	YLR159W	YNL293W	YOL055C	YNL193W	YCR021C	YGR028W	YOL159C	YLR203C
	Module 83
regulators	SKN7
regulated genes	YGR159C	YDL148C	YHL013C	YJR145C	YDL058W	YMR259C	YJR143C	YJL041W	YPL126W	YLL011W	YLR017W	YER123W	YBR162C	YLR180W	YDL039C	YLL008W	YDR172W	YNL186W	YDL043C	YOL141W	YOR236W	YKL212W	YLR029C	YLR020C	YOL142W
	Module 84
regulators	SMP1
regulated genes	YML004C	YPL280W	YPL164C	YDL123W	YFR042W	YKR009C	YDL124W	YMR081C	YBR193C	YDR379W	YLR001C	YHL044W	YGR043C	YBR185C	YBR298C	YJL034W	YIL036W	YMR250W	YPL154C	YER038C
	Module 85
regulators	STB1
regulated genes	YER118C	YOR234C	YPL160W	YGR162W	YHR216W	YOR236W	YBR061C	YHL039W	YLR325C	YPR080W	YDR399W	YGR279C	YPL082C
	Module 86
regulators	STE12
regulated genes	YJL125C	YHR143W-A	YPL052W	YDR184C	YKR024C	YOR188W	YBR084C-A	YCL031C	YOR182C	YDL136W	YNR022C	YML123C	YHR062C	YPL252C	YPL051W	YPL050C	YPL256C	YHR144C	YMR014W
	Module 87
regulators	STP2
regulated genes	YPR178W	YMR297W	YOR292C	YFL044C	YLR216C	YFL062W	YGL156W	YGL157W	YDR236C	YDR237W	YKL187C	YDR079W	YDR085C	YMR015C
	Module 88
regulators	SUM1
regulated genes	YOR029W	YDR336W	YBR183W	YGL185C	YPL002C	YKR084C	YNR068C	YNL294C	YNR069C	YER143W	YKR101W	YDL190C	YDR350C	YGL010W	YDR434W	YLR006C	YPL021W	YDR306C	YJL108C	YDL199C	YBR077C	YDR335W	YKL126W	YCL052C	YFL054C	YNL293W	YGR110W	YJL103C	YER142C
	Module 89
regulators	SWI4
regulated genes	YGR207C	YPR093C	YMR097C	YEL012W	YOR347C	YJR025C	YFR045W	YDL238C	YDR484W	YOL031C	YMR099C	YGR205W	YDR282C	YPL232W	YGR206W	YDL222C	YKL179C	YDR248C	YDR246W	YGL004C	YMR226C
	Module 90
regulators	SWI5
regulated genes	YJL021C	YGR137W	YDR069C	YGR111W	YEL012W	YGR092W	YLR176C	YJL017W	YDR259C	YFR042W	YKR009C	YOL031C	YDL234C	YDL190C	YLR352W	YLR149C	YNL007C	YPL154C	YOL009C	YDL237W	YLR120C	YER097W	YDL124W	YFL040W	YDR171W	YPL262W	YLR280C	YIR017C	YAL017W	YJL214W	YJR065C	YLR267W	YIR016W	YGL004C	YMR250W	YBR072W
	Module 91
regulators	SWI6
regulated genes	YPR093C	YDR304C	YGR238C	YPL258C	YDL027C	YDR129C	YDL238C	YDR540C	YKR058W	YMR157C	YHR214W-A	YLR377C	YPR185W	YGR023W	YFR017C	YDR403W	YDL222C	YFR016C	YIR041W	YMR029C	YJR096W	YLR174W	YER179W	YIL172C	YJR037W	YKR005C	YMR030W	YDR131C	YMR083W	YOR089C	YGR161C	YER101C
	Module 92
regulators	UGA3
regulated genes	YAR027W	YDR358W	YDR335W	YLR269C	YOL084W	YER033C	YBR018C	YGL035C	YMR251W-A	YGR023W	YBR285W	YEL024W	YIL113W	YBR284W	YMR251W	YPL264C	YDR505C	YIR041W	YBR204C
	Module 93
regulators	YAP1
regulated genes	YMR315W	YLL017W	YBL015W	YDL029W	YLR176C	YJL163C	YDL193W	YFR033C	YDR148C	YFR014C	YGL010W	YGL248W	YGL161C	YJL166W	YKL013C	YOR044W	YBL029W	YKL026C	YKL187C	YPL166W	YNL319W	YDR085C
	Module 94
regulators	YAP5
regulated genes	YJL021C	YJL017W	YLR118C	YFR042W	YGR170W	YMR081C	YIR036C	YPR024W	YMR009W	YJR019C	YPR172W	YJL107C	YKL065C	YPL195W	YDR273W	YLR119W	YLR069C	YGL151W	YDL124W	YIL045W	YML058C-A	YBR193C	YFL040W	YER026C	YLR280C	YIR017C	YJR065C	YDL091C	YIR037W	YBR105C	YLR070C	YIR016W	YNL324W	YMR250W	YLR258W
	Module 95
regulators	YAP6
regulated genes	YKL035W	YIL164C	YJR159W	YJL045W	YOR087W	YLR152C	YJL015C	YJR059W	YJL057C	YOR086C	YOR124C	YOR128C	YER059W	YJL034W	YOL083W	YGR248W	YIR007W	YOR125C	YOR083W
	Module 96
regulators	YFL044C
regulated genes	YDR001C	YCR024C	YOL048C	YCR079W	YBR168W	YKR058W	YBR222C	YGR144W	YDL146W	YGR183C	YER039C	YBR177C	YLR283W	YIR038C	YGL037C	YDR262W	YPR075C
	Module 97
regulators	YJL206C
regulated genes	YHR087W	YKL140W	YHR012W	YJR036C	YGR258C	YDR178W	YLL029W	YHR011W	YDR394W	YPL118W
	Module 98
regulators	ZAP1
regulated genes	YNR003C	YGR280C	YKR024C	YKL004W	YMR012W	YMR080C	YDL166C	YOR095C	YJL120W	YML073C	YPL183C	YGL070C
	Module 99
regulators	ZMS1
regulated genes	YPL079W	YBR265W	YBR268W
[truncated: 90 more columns]

## Sheet: Category B
	Module 1
regulators	CIN5	NRG1	YAP6
regulated genes	YJL014W	YOR086C	YBL040C	YDR091C	YOR085W
	Module 2
regulators	FHL1	PDR1	RAP1
regulated genes	YDR501W	YHR204W	YPR073C	YDR449C	YPR190C	YER007C-A	YJR032W	YDR502C
	Module 3
regulators	FHL1	RAP1	YAP5
regulated genes	YIL046W	YOR391C	YOR392W	YGR202C	YDR481C	YIR037W	YIL045W	YDR480W	YNL157W
	Module 4
regulators	FKH2	MBP1	NDD1
regulated genes	YKL166C	YBR079C	YKL165C	YBR078W	YOR345C	YDR353W
	Module 5
regulators	FKH2	MCM1	NDD1
regulated genes	YGL163C	YJR156C	YLR155C	YML129C	YJL116C	YJR035W
	Module 6
regulators	MBP1	SWI4	SWI6
regulated genes	YHR213W	YJR028W	YJR026W	YHR214C-B	YJR027W
	Module 7
regulators	ABF1	FKH2
regulated genes	YBR079C	YML011C	YKL073W	YKL074C	YBR078W
	Module 8
regulators	ACE2	FKH2
regulated genes	YLR362W	YER162C	YFL068W	YFL067W	YFL040W
	Module 9
regulators	ACE2	SKN7
regulated genes	YBR162C	YKL165C	YMR047C	YDR174W	YDR172W	YML085C	YKL152C	YHR020W	YKL212W	YMR049C	YPL129W	YPL128C
	Module 10
regulators	CAD1	YAP1
regulated genes	YLR180W	YOR048C	YLL034C	YHR108W	YLR179C
	Module 11
regulators	CIN5	CUP9
regulated genes	YJL014W	YDR280W	YBL040C	YHL011C	YDR091C	YBL026W	YLR447C
	Module 12
regulators	CIN5	NRG1
regulated genes	YMR097C	YER076C	YJL015C	YJR159W	YJL043W	YLL065W	YJL042W	YJL016W
	Module 13
regulators	CIN5	YAP6
regulated genes	YFL047W	YHR107C	YPR175W	YMR079W	YNL233W	YBL027W	YDR280W	YBL040C	YLR192C	YNL268W	YPL090C	YJL014W	YLL002W	YER107C	YNL267W	YOR276W	YLR146C	YHL011C	YLR145W	YKL179C	YGR084C	YDR091C	YNL175C
	Module 14
regulators	DIG1	STE12
regulated genes	YHR143W-A	YDR261C	YPL255W	YIL148W	YGR061C	YHR133C	YBR084C-A	YCL031C	YNR029C	YDL136W	YCL059C	YPL050C	YPL256C	YHR144C
	Module 15
regulators	FHL1	GAT3
regulated genes	YPL195W	YJR031C	YBR087W	YER007C-A	YDL092W	YML103C	YJL200C	YDL084W	YPL019C	YGL020C	YJL201W	YDR449C	YDL143W	YMR010W	YGR083C	YGL077C	YDR502C	YBR084W
	Module 16
regulators	FHL1	RAP1
regulated genes	YKR025W	YDR531W	YJR031C	YDL195W	YGL078C	YDL092W	YDL084W	YPL019C	YLR048W	YNR053C	YHR204W	YGL171W	YHR007C	YGL151W	YER007C-A	YJL200C	YPR073C	YBR191W	YDR449C	YDL143W	YOR056C	YGR083C	YLR419W	YBR084W	YLR404W	YLR412W	YER168C	YGR272C	YBR087W	YPR190C	YJL201W	YIL134W	YOR334W	YDR502C	YLR405W	YPL195W	YGR082W	YJR032W	YBL092W	YMR093W	YEL040W	YBR121C	YGL020C	YOR281C	YMR010W	YMR194W	YGL077C	YKR001C
	Module 17
regulators	FKH1	FKH2
regulated genes	YPL245W	YLL018C	YMR270C	YBL079W	YPL244C	YDR531W	YJL002C	YPR145W	YPL246C	YBR142W	YDR353W
	Module 18
regulators	GAL4	GAT3
regulated genes	YBL109W	YBL112C	YBL111C	YEL030W	YBL113C	YJL018W
	Module 19
regulators	GTS1	RIM101
regulated genes	YAL064W-B	YLR037C	YAL066W	YAL065C	YAL064C-A
	Module 20
regulators	MBP1	SWI4
regulated genes	YMR047C	YKL165C	YBR079C	YDR531W	YGR092W	YBR078W	YER113C	YOR345C	YPL081W	YOL022C	YPL160W	YAR073W	YGR162W	YOL031C	YHR020W	YML104C	YMR049C	YNL067W	YGR160W
	Module 21
regulators	MBP1	SWI6
regulated genes	YBR079C	YKL181W	YDR531W	YDR304C	YBR078W	YER131W	YPL081W	YJL139C	YEL015W	YGR162W	YHR216W	YJL138C	YHR020W	YNR022C	YLR175W	YNL067W	YGR160W	YKL182W
	Module 22
regulators	SKN7	SWI4
regulated genes	YMR099C	YPR119W	YER043C	YER032W	YNL065W	YNL063W	YBL026W	YOR236W
	Module 23
regulators	STB1	SWI4
regulated genes	YNL068C	YKL165C	YDR531W	YOR345C	YPR080W	YPL081W	YPL160W	YGR160W	YGR162W	YOR236W	YNL066W
	Module 24
regulators	SWI4	SWI6
regulated genes	YBR079C	YNR046W	YBR078W	YER032W	YPL081W	YKR079C	YKR081C	YGR162W	YGR061C	YHR020W	YKL073W	YDL136W	YPL231W	YNL067W	YGR160W	YNR051C
	Module 25
regulators	ABF1
regulated genes	YBR132C	YNL203C	YLR346C	YBL078C	YDL114W	YBR296C	YOR032C	YBR225W	YIL042C	YKR097W	YBR201W	YOR245C	YCL035C	YIL102C	YOR031W	YMR317W	YKL085W	YNL274C	YLR327C	YLL020C	YGL219C	YNL092W	YDL079C	YHR101C	YFL063W	YMR159C	YFR026C	YGL153W	YOL050C	YGR110W	YJR158W	YJL219W	YNL173C	YGL057C	YNR007C	YBR284W	YHR102W	YLR294C	YGR182C	YPL264C	YDR357C	YDR358W	YDR485C	YDR254W	YPR001W	YLL019C	YDR255C	YOR194C	YJR130C
	Module 26
regulators	ACE2
regulated genes	YLR150W	YJL145W	YGR092W	YGL054C	YOR234C	YER113C	YDL050C	YEL034W	YFL026W	YOL031C	YOR236W	YJR002W	YBR288C	YDL136W	YIL035C	YFL001W	YER164W	YJR001W	YFL002C	YDR002W
	Module 27
regulators	ARG80
regulated genes	YLR363C	YBR028C	YER151C	YNL096C	YGL238W	YBR171W	YFR001W	YML038C	YGR276C	YDR526C	YPL009C	YER003C	YGR123C	YJR016C
	Module 28
regulators	ARG81
regulated genes	YFR002W	YIL035C	YER003C	YML046W	YNL016W	YDR098C	YBR102C	YDR056C	YIL021W
	Module 29
regulators	ARO80
regulated genes	YDR001C	YHR199C	YDR314C	YHR219W	YCL074W	YHR198C	YHR202W	YDR319C	YCL069W	YOR100C	YCL073C	YDR406W	YMR280C	YDR403W	YHR218W	YPR075C
	Module 30
regulators	AZF1
regulated genes	YDR008C	YJL214W	YPL230W	YDR403W	YJL042W	YOL157C	YER015W	YDR160W
	Module 31
regulators	BAS1
regulated genes	YNL096C	YDR346C	YMR199W	YNL308C	YMR274C	YNL058C	YMR214W	YLR129W	YGR020C	YMR275C	YAL046C	YER126C	YER127W	YGL232W	YOR224C	YOR368W	YNL001W	YMR277W	YDR440W	YLR353W	YPL122C
	Module 32
regulators	CAD1
regulated genes	YBR283C	YHR046C	YHR066W	YKL154W	YNL059C	YLR063W	YCL030C	YKL106W	YBR106W	YDR050C	YHR047C	YKL172W	YOR271C	YDR002W
	Module 33
regulators	CBF1
regulated genes	YHR199C	YLR220W	YBR225W	YDL067C	YGL005C	YBR150C	YBR051W	YOR134W	YBR228W	YIR014W	YGL006W	YLR010C	YIL097W	YHR160C	YJL038C	YER162C	YER150W	YKR037C	YHR150W	YGL018C	YHR198C	YNL183C	YAL054C	YHR159W	YFL063W	YLR152C	YJR050W	YCR100C	YJR052W	YOL047C
	Module 34
regulators	CHA4
regulated genes	YBR212W	YJR153W	YOR190W	YGR033C	YDR070C	YDR350C	YJL089W	YIL028W	YNR047W	YBR076W	YGL168W	YLR124W	YDR160W
	Module 35
regulators	CIN5
regulated genes	YPR102C	YDR371W	YJR060W	YLR008C	YKR027W	YKL154W	YMR214W	YMR259C	YGR240C	YDR325W	YLR104W	YLR115W	YIL110W	YLR009W	YGR037C	YLR071C	YLR387C	YCL050C	YPL053C	YEL042W	YPR126C	YKL212W	YOR143C	YKL106W	YER006W	YKL006W	YDL003W	YGR056W	YLR064W	YGR198W	YLR057W	YPL266W	YBR007C	YGR229C	YDR472W	YJL095W	YDR326C	YPR145W	YNL021W	YGR188C	YPR104C	YER074W	YJL097W	YPR103W	YLR065C	YLR056W	YKL172W	YNL022C	YJR068W
	Module 36
regulators	CRZ1
regulated genes	YBL109W	YPL138C	YAL065C	YBL113C	YDR401W	YGL188C	YCR062W
	Module 37
regulators	CUP9
regulated genes	YFR049W	YMR097C	YBR169C	YJL042W	YDR078C	YJL016W	YJL015C	YLR362W	YIL167W	YLL065W	YLL056C	YMR151W	YBR076W	YGR248W	YJR158W
	Module 38
regulators	DAL81
regulated genes	YDR086C	YDL193W	YJR053W	YPL228W	YLR134W	YPR145W	YGR106C	YBR198C	YBL039C	YDR539W	YDR091C	YBR118W
	Module 39
regulators	DAL82
regulated genes	YJL080C	YBR245C	YJL051W	YGL207W	YOR336W	YJL050W	YGR240C	YGR054W	YBL087C	YLR452C	YPL037C	YJR132W	YJL033W	YML049C
	Module 40
regulators	DIG1
regulated genes	YAR003W	YOL041C	YER176W	YPR170C	YLR106C	YMR146C	YER154W
	Module 41
regulators	DOT6
regulated genes	YBR159W	YGL238W	YKL074C	YLR043C	YPR142C	YNL233W	YGL225W	YLR002C	YKL205W	YJL138C	YOR272W	YBR061C	YEL046C	YHR179W	YBR017C	YDL167C	YEL027W	YHR128W	YNL113W	YBR028C	YDR471W	YDR510W	YDR165W	YAR002C-A	YNL301C	YKL073W	YNL188W	YBR191W	YGR109C	YAR002W	YNL175C	YKR001C
	Module 42
regulators	FHL1
regulated genes	YLR346C	YGL194C	YLR046C	YLR220W	YFR014C	YDL194W	YDR479C	YLR423C	YDR078C	YJR019C	YKL050C	YBR120C	YPL185W	YNL156C	YER167W	YPR153W	YOR192C	YPL236C	YHR080C	YLL020C	YKL071W	YDL085W	YGL182C	YJL199C	YOL126C	YOR049C	YDR532C	YJR033C	YGL183C	YER139C	YDL091C	YKL026C	YEL039C	YLL057C
	Module 43
regulators	FKH1
regulated genes	YDR438W	YGR143W	YIL042C	YGL005C	YDL027C	YJR153W	YFL068W	YMR195W	YLR156W	YCL067C	YCL056C	YGL006W	YGL010W	YOL096C	YJL166W	YJR154W	YDR196C	YGR226C	YMR158W-A	YLL017W	YDR003W	YPR049C	YIL124W	YJR159W	YHR178W	YPL222W	YMR262W	YCR083W	YDR532C	YHR180W	YJR157W	YJR156C	YMR159C	YIL025C	YPL004C	YEL024W	YCR100C	YCL068C	YDR288W	YGR149W	YLR283W	YMR052W	YLL056C	YOL116W	YBR072W
	Module 44
regulators	FKH2
regulated genes	YJL102W	YBL096C	YGR143W	YDR043C	YGL005C	YDL027C	YFL068W	YMR195W	YLR377C	YCL067C	YGL010W	YDR338C	YDR282C	YJR011C	YDR163W	YGR287C	YBL029W	YDR162C	YER162C	YGR226C	YHR156C	YPL222W	YPL260W	YJR037W	YAL054C	YFL040W	YDR532C	YHR090C	YLR362W	YCL068C	YDR288W	YLL056C	YDL026W	YOL116W	YGR288W	YGL004C
	Module 45
regulators	FZF1
regulated genes	YGL248W	YKR017C	YBR157C	YMR320W	YAL017W	YEL062W	YDR022C
	Module 46
regulators	GAL4
regulated genes	YMR125W	YOL010W	YMR080C	YBR061C	YER009W	YDL166C	YHR148W	YML073C	YEL029C	YBR191W	YDR399W	YBR017C	YML018C
	Module 47
regulators	GAT3
regulated genes	YJL021C	YHR055C	YOR392W	YGR045C	YHR051W	YHR096C	YMR081C	YCL069W	YOR391C	YJR019C	YJR066W	YKL065C	YHR054C	YCR104W	YNL157W	YKR067W	YPL236C	YHR080C	YKL071W	YDL085W	YDL123W	YDL009C	YDL124W	YIL045W	YJL199C	YHR006W	YIL046W	YFR040W	YBL109W	YJL066C	YDR275W	YDL091C	YIR037W	YLR070C	YEL030W	YBL113C	YIR016W
	Module 48
regulators	GCN4
regulated genes	YOR226C	YJR092W	YKL014C	YMR144W	YKR024C	YOR206W	YER016W	YMR218C	YPL044C	YHR183W	YKL082C	YCL014W	YDL189W	YLR434C	YJL136C	YLR435W	YJR041C	YMR143W	YBR118W	YFL047W	YNL016W	YJR094W-A	YBR252W	YOR204W	YER107C	YOR320C	YBR115C	YKL081W	YJL195C	YCL009C	YGL106W	YMR146C
	Module 49
regulators	GCR1
regulated genes	YIL023C	YDR342C	YGL182C	YDL242W	YGR250C	YDR343C	YDR503C	YER135C	YBR199W	YJL214W	YDR402C	YKL187C	YDR230W	YDR079W	YDR059C
	Module 50
regulators	GCR2
regulated genes	YBR162C	YIL078W	YDR309C	YNL096C	YLR340W	YDR261C	YGL238W	YOR234C	YDR062W	YDR064W	YBR171W	YKR024C	YLR336C	YKL128C	YOR198C	YCR034W	YLR335W	YML063W	YJL069C
	Module 51
regulators	GLN3
regulated genes	YHR097C	YDR319C	YCL069W	YGL010W	YDR530C	YLR037C	YHR217C	YDR041W	YDR040C	YDR403W	YEL039C	YBR105C
	Module 52
regulators	GRF10(Pho2)
regulated genes	YNL111C	YDR303C	YPR183W	YNL168C	YJR003C	YPL044C	YOR312C	YDR245W	YNL130C	YDL236W	YLR048W	YNL114C	YJR076C	YGR261C	YIL142W	YGR157W	YGR082W	YLR210W	YPL235W	YJR032W	YJL169W	YPL053C	YER107C	YBR082C	YBL039C	YKL116C	YGR083C	YIL052C
	Module 53
regulators	GTS1
regulated genes	YGL027C	YDR309C	YGL028C	YGR026W	YPR114W	YGL026C	YBR061C	YEL050C	YDR307W	YBR276C	YGL008C	YGR117C	YEL051W
	Module 54
regulators	HAL9
regulated genes	YKL130C	YDR210W	YLR363C	YOR335C	YER032W	YHL003C	YDL195W	YJR032W	YDL003W	YKR001C
	Module 55
regulators	HAP2
regulated genes	YFL023W	YBR246W	YOR252W	YMR288W	YPL235W	YJR145C	YJR032W	YJR143C	YLR292C	YOR224C	YBR247C	YGL233W	YPL122C
	Module 56
regulators	HAP4
regulated genes	YPR175W	YLR373C	YDL179W	YPR097W	YJR145C	YJR143C	YLR109W	YEL033W	YML073C	YGL239C	YIL035C	YDL075W	YJL069C	YDL192W	YDR324C	YBL027W	YKL024C	YAR071W	YOL093W	YMR080C	YEL040W	YPR130C	YDL014W	YKL081W	YOR160W	YLR372W
	Module 57
regulators	HIR1
regulated genes	YIL078W	YDR417C	YDR448W	YOR073W	YEL056W	YNL016W	YKR094C	YJR072C	YBR009C	YOR074C	YNL287W	YLR441C	YDR245W	YPR073C	YEL033W	YGR245C	YDR450W	YDR071C	YBR010W	YEL055C	YPL122C
	Module 58
regulators	HIR2
regulated genes	YNL234W	YGL101W	YOR252W	YGR158C	YDR413C	YBR009C	YJR002W	YDR245W	YDR279W	YER074W	YNL114C	YIL118W
	Module 59
regulators	HSF1
regulated genes	YDL029W	YMR047C	YDR303C	YDR064W	YLR027C	YNR030W	YDR280W	YBR087W	YPR063C	YCL055W	YBR009C	YGR200C	YCR067C	YBR073W	YLR328W	YLR042C	YPL009C	YGL083W	YGL102C	YAL012W	YPR074C	YDR170C	YLR180W	YDR174W	YDR172W	YGR037C	YLR040C	YBR075W	YPR145W	YDR235W	YPL053C	YKL119C	YBR083W	YBR049C	YLR029C	YBR115C	YMR049C	YBR082C	YOL030W	YBR086C	YLR026C	YKL118W	YBR084W	YIL021W
	Module 60
regulators	IME4
regulated genes	YDL234C	YER182W	YKL038W	YIL036W	YER033C	YPR075C
	Module 61
regulators	IXR1
regulated genes	YJL089W	YAL064W	YEL012W	YLR037C	YKL064W	YOR120W	YHR157W
	Module 62
regulators	LEU3
regulated genes	YDR001C	YMR187C	YIL050W	YGR248W	YKL189W	YKL187C
	Module 63
regulators	MAC1
regulated genes	YOR138C	YNL103W	YPR005C	YNL338W	YGL074C	YGL219C	YIR027C	YJR115W	YOR019W	YGL183C	YNL339C	YPR015C	YJL089W	YLR159W	YER184C	YIL177C	YGL003C	YLR158C	YIL036W	YPL282C	YER185W
	Module 64
regulators	MBP1
regulated genes	YPR093C	YGL194C	YEL012W	YDL114W	YGR238C	YDL027C	YLR461W	YPL187W	YLR377C	YGR223C	YPR185W	YPL257W	YLR462W	YOR170W	YIL036W	YDL115C	YBR050C	YGR247W	YER147C	YJR096W	YLR174W	YPL186C	YJR035W	YDR482C	YFL055W	YJR037W	YKL220C	YFL040W	YDR532C	YMR107W	YER121W	YDR288W	YCR068W	YER116C	YKL221W	YGR161C	YDR542W	YMR250W	YBR072W	YFL051C
	Module 65
regulators	MCM1
regulated genes	YPR102C	YGR092W	YBR171W	YNL233W	YNR049C	YBR061C	YBL057C	YBR127C	YJR001W	YKR008W	YJL069C	YCR035C	YIL142W	YOR047C	YFR005C	YPL069C	YGR099W	YGL079W	YNL147W	YGR276C	YJL002C	YPR103W	YOR249C	YLR335W	YLR353W	YKL127W
	Module 66
regulators	MET31
regulated genes	YOR100C	YOL065C	YLR176C	YER024W	YLR178C	YLR177W	YGL230C	YIL036W	YDR231C	YDR078C	YDR532C
	Module 67
regulators	MIG1
regulated genes	YML027W	YLR455W	YOL062C	YPR036W	YER023W	YML028W
	Module 68
regulators	MSN4
regulated genes	YMR074C	YER025W	YMR079W	YHL013C	YBR089W	YBR073W	YML073C	YHR148W	YPL211W	YMR001C	YML074C	YGR123C	YPL255W	YOR335C	YBR075W	YGR081C	YMR198W	YBR088C	YER031C	YGL020C	YLR029C	YLR272C	YPL256C	YEL031W
	Module 69
regulators	MSS11
regulated genes	YFR049W	YJR108W	YDR336W	YDL046W	YKR018C	YJL042W	YNL294C	YLR001C	YPR192W	YHR180W	YNL293W	YGR236C	YNL337W	YJR107W	YBR063C	YCL035C	YPR193C
	Module 70
regulators	MTH1
regulated genes	YPL119C	YFR049W	YGL208W	YEL012W	YBR225W	YER095W	YOL044W	YLR461W	YAR062W	YDL204W	YDR436W	YAL008W	YKL050C	YJR104C	YPL114W	YML117W-A	YNL133C	YKR049C	YER096W	YOR030W	YMR107W	YNL134C	YPL087W	YHR033W	YDR435C	YAL034C	YJR106W
	Module 71
regulators	NDD1
regulated genes	YJL144W	YGR143W	YDR043C	YLR446W	YJL114W	YGR290W	YJR037W	YLL005C	YDR171W	YLR377C	YDR204W	YLL007C	YLL006W	YGR287C	YGR288W	YIL036W	YOR121C	YMR250W	YGL004C
	Module 72
regulators	NRG1
regulated genes	YDR371W	YER032W	YER043C	YKR024C	YDR280W	YBL040C	YOR198C	YIL085C	YHL039W	YBL057C	YDR465C	YHL011C	YER049W	YJL034W	YOR234C	YLR336C	YHR070W	YLR083C	YOL121C	YGR276C	YOR236W	YOL076W	YJL014W	YER074W	YPR119W	YLR335W	YKL006W	YDR091C
	Module 73
regulators	PDR1
regulated genes	YHR055C	YPL164C	YMR081C	YMR206W	YDR078C	YCL069W	YPL026C	YDR256C	YAL068C	YAL065C	YPR075C	YNL157W	YAL064W-B	YHR080C	YDL085W	YOR005C	YBL109W	YFR040W	YLR280C	YJL214W	YIR037W	YBR105C	YIR016W	YBL113C	YMR323W	YMR250W	YMR322C
	Module 74
regulators	PHD1
regulated genes	YPL119C	YKL177W	YHR199C	YEL012W	YJL017W	YIL077C	YKR009C	YMR256C	YBR165W	YDR282C	YLL065W	YEL070W	YDR231C	YER020W	YPL282C	YCR069W	YER185W	YMR097C	YKL178C	YJL144W	YPL186C	YIR020C	YJR159W	YBR117C	YHR198C	YMR096W	YKR005C	YCR020C-A	YJL225C	YJL016W	YDR544C	YER076C	YER184C	YJL015C	YOR147W	YMR095C	YCR107W	YCR021C	YMR100W	YGR291C	YCL017C	YOR186W	YCL049C	YIL055C
	Module 75
regulators	PHO4
regulated genes	YMR011W	YER063W	YPL237W	YLR062C	YER120W	YOR222W	YER119C-A	YMR144W	YCR072C	YBR155W	YLR061W	YHR192W	YPL044C	YGL105W	YPL266W	YIL053W	YGL008C	YOR260W	YJR041C	YNL114C	YJR070C	YMR143W	YKL056C	YDR471W	YJR069C	YJR014W	YPL238C	YDR179W-A	YKL152C	YIR009W	YHR084W	YKL212W	YHR191C	YPR136C	YJR124C	YIL052C
	Module 76
regulators	RAP1
regulated genes	YJL021C	YGL194C	YOR392W	YIL077C	YDR481C	YFL068W	YDR479C	YDR078C	YOR152C	YCL034W	YOR391C	YJR019C	YDL197C	YBR120C	YGR042W	YPL185W	YER065C	YNL156C	YNL157W	YPL236C	YFL060C	YLR327C	YPL159C	YDL085W	YDR424C	YJL112W	YAL054C	YIL122W	YHR006W	YGR250C	YIL046W	YGL183C	YDL139C	YLR362W	YBR119W	YER139C	YDL091C	YPR140W	YHR157W	YBL113C	YJL155C	YDR230W	YNL101W	YHR055C	YFR014C	YFL059W	YMR081C	YLR423C	YCL069W
	Module 77
regulators	RCS1
regulated genes	YIL103W	YDR346C	YNR043W	YLR208W	YHR021C	YKR094C	YMR214W	YJR072C	YHR020W	YGR245C	YNL320W	YHR047C	YER049W	YEL027W	YPL122C
	Module 78
regulators	REB1
regulated genes	YMR300C	YKL173W	YLR043C	YOR212W	YDR189W	YIL140W	YGL246C	YLR036C	YML078W	YGL239C	YDL236W	YLR351C	YMR202W	YFL048C	YGR189C	YPR139C	YOL097C	YPR004C	YOR248W	YPR163C	YDR172W	YMR274C	YKL126W	YPL178W	YPL043W	YLR185W	YKL145W	YKL212W	YPR136C	YPL183C	YOR224C	YOL030W	YOR247W	YDL016C	YEL055C	YKL127W	YKL118W	YMR129W	YBR166C	YDL148C	YER070W	YKR084C	YLR459W	YNL178W	YBL056W	YKL216W	YFR002W	YHL003C	YBL055C
	Module 79
regulators	RFX1
regulated genes	YLR363C	YFL023W	YBR042C	YMR005W	YKR094C	YHL017W	YDR117C	YHR216W	YHR215W	YNL035C	YFR051C	YML019W	YIL131C	YDR527W	YDL063C
	Module 80
regulators	RLM1
regulated genes	YBR159W	YNL154C	YNL096C	YDR304C	YER032W	YGR158C	YLR182W	YKL164C	YJL169W	YMR093W	YFR051C	YKL140W	YDR099W	YML073C	YOR088W	YIL035C	YER003C	YGL241W	YJL171C	YLR181C	YJR001W	YLR225C	YDR091C
	Module 81
regulators	RME1
regulated genes	YLR137W	YIL078W	YMR074C	YOR335C	YNL119W	YIL079C	YMR093W	YDR161W	YDR225W	YLR146C	YBL072C	YLR145W	YLR448W
	Module 82
regulators	RTG1
regulated genes	YJR096W	YJL089W	YLR178C	YLL062C	YJL103C	YMR206W	YKR046C	YDR059C	YLL061W
	Module 83
regulators	SFP1
regulated genes	YPL191C	YLR240W	YPL123C	YOR249C	YGL004C	YDR196C	YJL132W
	Module 84
regulators	SIP4
regulated genes	YLL060C	YBR269C	YDL199C	YER098W	YDR485C	YMR262W	YIL175W	YNL294C	YGL227W	YLR159W	YLR158C	YCR021C	YGR028W	YKL066W	YOL159C	YKL002W
	Module 85
regulators	SKN7
regulated genes	YMR047C	YGR159C	YBR078W	YDL148C	YPR175W	YML085C	YJR145C	YMR259C	YJR143C	YHR020W	YJL041W	YPL126W	YHL011C	YLR017W	YLL011W	YPL128C	YBR162C	YKL165C	YBR079C	YLL008W	YER113C	YDR172W	YKL212W	YLR029C	YPR053C	YBR067C	YMR049C	YNL067W	YLR020C
	Module 86
regulators	SMP1
regulated genes	YNL203C	YML004C	YML005W	YPL280W	YPL164C	YJL043W	YKR009C	YMR081C	YLR001C	YPL026C	YLR377C	YHL044W	YGR043C	YLL065W	YIL036W	YML002W	YCR082W	YOL065C	YPL123C	YKR096W	YDL124W	YJL042W	YGL182C	YPL281C	YOR005C	YDR532C	YFR040W	YGL183C	YER169W	YBR298C	YEL030W	YMR250W	YER038C
	Module 87
regulators	STE12
regulated genes	YLR379W	YNL233W	YIL148W	YPR114W	YGR061C	YOR188W	YOR144C	YBR011C	YBR084C-A	YNL130C	YDL136W	YNR022C	YHR144C	YMR014W	YJL125C	YHR143W-A	YFR005C	YDR261C	YFL047W	YPL255W	YLR268W	YFR028C	YDR184C	YOR345C	YMR198W	YGL116W	YPL053C	YHR133C	YFR051C	YCL031C	YNL280C	YCL059C	YPL050C	YPL256C
	Module 88
regulators	STP2
regulated genes	YNL334C	YJL090C	YNL125C	YFL044C	YLR458W	YGL156W	YDR078C	YCL069W	YKL187C	YDR085C	YDR079W
	Module 89
regulators	SUM1
regulated genes	YDL199C	YLR007W	YDR336W	YBR077C	YGL185C	YPL002C	YJR094C	YNR068C	YNL294C	YNR069C	YCL052C	YKR101W	YDR350C	YNL293W	YDL197C	YGR110W	YKR104W	YJL103C	YGL184C	YER142C	YDR306C
	Module 90
regulators	SWI4
regulated genes	YDR473C	YIR029W	YGR163W	YOR042W	YNL266W	YMR087W	YLL003W	YBR165W	YEL072W	YIR028W	YNL314W	YPL232W	YGR206W	YOL112W	YGR161C	YGL004C	YMR226C
	Module 91
regulators	SWI5
regulated genes	YJL025W	YMR047C	YMR074C	YJL145W	YGL155W	YNL119W	YMR079W	YBR084C-A	YHR020W	YDL236W	YJR001W	YLR150W	YDR174W	YER113C	YDR172W	YLR083C	YPL263C	YLR066W	YFL026W	YER031C	YKR030W	YGL020C	YNL326C	YMR049C	YNL280C	YNL166C	YDL185W
	Module 92
regulators	SWI6
regulated genes	YNR046W	YDR309C	YKR082W	YDR304C	YDR531W	YJR092W	YBR078W	YER032W	YPL081W	YKR079C	YKR081C	YEL015W	YHR216W	YGR061C	YJL138C	YHR020W	YNR022C	YGL226C-A	YPL231W	YML063W	YKL182W	YBR079C	YKL181W	YHR107C	YER131W	YER113C	YDL052C	YJR094W-A	YJL157C	YGR162W	YER165W	YNL066W	YNL035C	YDR161W	YKL073W	YLR175W	YDL152W	YJL158C	YHR181W	YDR404C	YNL067W	YGR160W	YNR051C
	Module 93
regulators	UGA3
regulated genes	YDR358W	YER033C	YOL084W	YBR285W	YGR023W	YEL024W	YMR320W	YIL113W	YDR403W	YBR284W	YMR251W	YIR041W	YDR505C
	Module 94
regulators	YAP1
regulated genes	YDR282C	YGL248W	YFR033C	YJL163C	YOR044W	YBL029W	YOR190W	YKL026C	YPL166W
	Module 95
regulators	YAP5
regulated genes	YDL235C	YPL195W	YHR204W	YJR031C	YGL151W	YPR190C	YER007C-A	YLR066W	YPR171W	YHR005C-A	YOR095C	YPR073C	YML073C	YML074C	YBR106W	YMR010W	YCR002C	YKL116C	YGR083C	YGR234W	YDR312W
	Module 96
regulators	YAP6
regulated genes	YMR097C	YJR160C	YIL077C	YEL077C	YJL042W	YJL045W	YJL016W	YJL015C	YJL057C	YKL050C	YLL065W	YOL083W	YGR248W	YPL282C	YDR160W	YEL076C
	Module 97
regulators	YFL044C	YML020W	YDR260C	YER054C	YBR157C	YDR262W	YPR075C
regulated genes
	Module 98
regulators	YJL206C	YPL119C	YOR244W	YPL138C	YDL223C	YJR036C	YGR258C	YDR178W	YLL029W	YGR042W	YGR046W	YBR237W
regulated genes
	Module 99
regulators	ZAP1
regulated genes	YER098W	YJL120W	YCL073C	YLR202C	YNR002C	YOL011W	YLR201C	YAL001C
	Module 100
regulators	ZMS1
regulated genes	YGR214W	YHR204W	YPL079W	YML073C	YIL009W	YML061C	YCR034W	YMR116C	YKR042W
[truncated: 70 more columns]

## Sheet: Category C
	Module 1
regulators	FHL1	PDR1	RAP1
regulated genes	YDL084W	YHR204W	YDR449C	YHR205W	YPR190C	YER007C-A	YJR032W
	Module 2
regulators	FHL1	RAP1	YAP5
regulated genes	YIL046W	YJR019C	YJR018W	YDR481C	YOR334W	YDR502C	YER089C
	Module 3
regulators	FKH2	MBP1	SWI6
regulated genes	YDR131C	YDR129C	YDL027C	YDL026W	YMR157C
	Module 4
regulators	FKH2	MCM1	NDD1
regulated genes	YGL163C	YGL068W	YLR155C	YLR202C	YJL116C	YDR163W	YML130C
	Module 5
regulators	GAL4	GAT3	PDR1
regulated genes	YBL109W	YBL112C	YBL111C	YBL113C	YJL018W
	Module 6
regulators	MBP1	SWI4	SWI6
regulated genes	YJR028W	YJR026W	YML104C	YHR214C-B	YJR027W	YGR160W	YGR162W
	Module 7
regulators	ACE2	MBP1
regulated genes	YML009C	YIL037C	YER121W	YEL012W	YIL036W	YML050W	YGL004C
	Module 8
regulators	CAD1	YAP1
regulated genes	YLR180W	YOR048C	YLL015W	YLR063W	YLL034C	YEL076C
	Module 9
regulators	CIN5	CUP9
regulated genes	YDR473C	YDR280W	YHL011C	YDR091C	YKL004W
	Module 10
regulators	CIN5	NRG1
regulated genes	YJL014W	YJR060W	YDR280W	YJR062C	YHL011C	YDR091C	YOR145C
	Module 11
regulators	DIG1	STE12
regulated genes	YBR084C-A	YCL031C	YHR143W-A	YDL136W	YKR024C	YCL059C	YIL148W	YNR028W	YCL061C	YGR061C
	Module 12
regulators	FHL1	GAT3
regulated genes	YJR031C	YOR056C	YGR083C	YDL092W	YGL078C	YJR030C
	Module 13
regulators	FHL1	RAP1
regulated genes	YKR025W	YBL070C	YGR272C	YJR031C	YPR190C	YGL078C	YPL019C	YLR048W	YOR191W	YKL072W	YLR405W	YNR053C	YHR204W	YOR192C	YGL171W	YHR007C	YMR223W	YHR205W	YEL040W	YNL251C	YDR449C	YOR056C	YGL170C	YGR083C	YGL077C	YMR194W	YPL184C	YBR084W
	Module 14
regulators	FKH1	FKH2
regulated genes	YJR157W	YDR131C	YJR156C	YGR143W	YBR107C	YDR288W	YOL116W	YBR161W
	Module 15
regulators	FKH2	MCM1
regulated genes	YLR262C	YJL002C	YML129C	YDR166C	YDR164C
	Module 16
regulators	MBP1	SWI6
regulated genes	YOR171C	YHR020W	YER131W	YER113C	YER132C	YLR175W	YNL065W	YNL067W	YEL015W	YER148W	YKL182W
	Module 17
regulators	SKN7	SWI4
regulated genes	YHR020W	YPR119W	YER032W	YOR234C	YMR049C	YHL011C	YHR021C	YNL065W	YKL111C	YNL067W	YER114C
	Module 18
regulators	STB1	SWI4
regulated genes	YNL068C	YOR234C	YOR345C	YPL081W	YPL160W	YGR160W	YGR162W	YNL066W
	Module 19
regulators	SWI4	SWI6
regulated genes	YHR020W	YDL136W	YPL081W	YKR079C	YKR081C	YJR120W	YPL231W	YHR021C	YGR160W	YGR162W	YGR061C
	Module 20
regulators	ABF1
regulated genes	YBR132C	YNL203C	YLR346C	YDL021W	YOL129W	YDR392W	YBL078C	YOR003W	YLR247C	YDR305C	YIL042C	YPR066W	YCR061W	YBR201W	YOR152C	YDR394W	YKL167C	YOR245C	YIL113W	YBL038W	YGR244C	YCL035C	YKL085W	YHL030W	YOL053W	YNL274C	YNL055C	YOL152W	YLR327C	YIL101C	YLL020C	YGR037C	YDR453C	YNL237W	YCR088W	YJL046W	YNL331C	YNL092W	YOL067C	YPR067W	YBR285W	YBR149W	YMR159C	YBR214W	YKL094W	YMR318C	YDR435C	YGR110W	YBR287W
	Module 21
regulators	ACE2
regulated genes	YDR172W	YOR234C	YER113C	YNL186W	YDL050C	YKL220C	YDR020C	YLL003W	YJR002W	YHR020W	YMR049C	YDR021W	YER164W	YFL002C	YER114C	YPL128C
	Module 22
regulators	ARG80
regulated genes	YNL096C	YDR526C	YFR002W	YDR500C	YDR062W	YDR465C	YGR123C	YDR147W	YFR001W	YKL004W	YJR016C
	Module 23
regulators	ARG81
regulated genes	YFR012W	YOL152W	YDR307W	YDR403W	YFR014C
	Module 24
regulators	ARO80
regulated genes	YHR197W	YEL009C	YDR412W	YDR413C	YNL151C	YDR409W
	Module 25
regulators	BAS1
regulated genes	YNL096C	YNL308C	YLR129W	YKR078W	YGR262C	YER126C	YER127W	YOR224C	YMR277W	YNL001W	YDR440W	YLR130C	YPL122C
	Module 26
regulators	CAD1
regulated genes	YHR046C	YHR066W	YMR064W	YEL029C	YLR068W	YHR047C	YKL172W	YHR088W	YCL030C	YMR259C
	Module 27
regulators	CBF1
regulated genes	YIL153W	YJR009C	YLR213C	YGL018C	YJR074W	YLR011W	YKR037C	YNR032W	YEL058W	YER147C
	Module 28
regulators	CHA4
regulated genes	YDR070C	YDR350C	YBR212W	YNL026W	YGL168W	YCL042W
	Module 29
regulators	CIN5
regulated genes	YFL056C	YDR371W	YDR043C	YDR148C	YNL081C	YNL266W	YNL003C	YHR110W	YOL153C	YHL044W	YML070W	YJL022W	YOR088W	YDL180W	YJR058C	YJL096W	YDR373W	YMR097C	YKL035W	YJR159W	YLR387C	YMR119W	YBL058W	YER067W	YGR250C	YJL016W	YLR152C	YKL140W	YBR185C	YJL015C	YKL094W	YPR103W	YNL305C	YBR008C	YBR199W	YOL154W	YFL057C	YGR215W	YER059W	YPL166W	YGR174C	YBR072W	YMR258C
	Module 30
regulators	CUP9
regulated genes	YFR049W	YBR169C	YMR097C	YFR050C	YJL015C	YIL167W	YGR248W	YJL016W
	Module 31
regulators	DAL81
regulated genes	YDR090C	YPL228W	YLR463C	YJR053W	YPR145W	YLR453C	YLR165C	YLR458W	YGR211W	YDR539W	YLL001W	YJR051W	YHR069C	YDR079W
	Module 32
regulators	DAL82
regulated genes	YML048W	YDL046W	YJL051W	YGR101W	YPL114W
	Module 33
regulators	DIG1
regulated genes	YOL041C	YNL119W	YER176W	YBL014C	YMR146C	YML062C
	Module 34
regulators	FHL1
regulated genes	YLR346C	YDR531W	YOR259C	YLR118C	YFR014C	YDR479C	YLR423C	YDL147W	YDR175C	YMR314W	YIR036C	YGR171C	YMR009W	YDL069C	YOL133W	YBR194W	YPL185W	YNL156C	YDR480W	YPL236C	YHR080C	YLR132C	YKL071W	YNL155W	YIL045W	YDR415C	YJL199C	YBR193C	YDL144C	YER139C	YGR136W	YDL091C	YIR037W	YKL026C	YEL039C	YER153C	YLL058W	YLR258W
	Module 35
regulators	FKH1
regulated genes	YBR030W	YBL054W	YBL079W	YMR301C	YLR009W	YPR143W	YGL139W	YBR141C	YBL061C	YPR144C	YDR037W	YDL074C	YEL046C	YLR432W	YPL136W	YMR049C	YMR269W	YOL124C	YDR352W	YBR142W
	Module 36
regulators	FKH2
regulated genes	YJL102W	YAL028W	YDR043C	YBR107C	YOR347C	YBR136W	YMR195W	YML050W	YML003W	YGL010W	YMR009W	YDR282C	YER163C	YMR225C	YGR226C	YJL013C	YFL040W	YGR040W	YLL006W	YJR156C	YLR362W	YHR091C	YHR057C	YML048W-A	YLL056C	YGR288W	YGL004C
	Module 37
regulators	GAL4
regulated genes	YBR061C	YHR148W	YBR020W	YOL010W	YBR017C	YDR399W	YML018C	YMR080C
	Module 38
regulators	GAT3
regulated genes	YJL021C	YCR105W	YHR096C	YMR081C	YER027C	YOL132W	YIR036C	YOR391C	YMR009W	YJR066W	YGR202C	YBR194W	YFR024C-A	YKL065C	YCR104W	YDL007W	YER152C	YDL123W	YDL124W	YJL199C	YHR006W	YGR044C	YGR203W	YER026C	YDL144C	YBL108W	YJL066C	YML102W	YDR032C	YDR275W	YIR017C	YJR065C	YDL091C	YIR037W	YHR057C	YLR070C	YER028C	YIR016W
	Module 39
regulators	GCN4
regulated genes	YJR092W	YNL191W	YKR024C	YOR206W	YHR207C	YJR094W-A	YER016W	YDR049W	YBR252W	YKL082C	YCL011C	YER107C	YDR143C	YDL189W	YKL081W	YHR132C	YJL136C	YLR435W	YOL142W	YGL106W	YJR041C	YMR146C	YBR118W
	Module 40
regulators	GCR1
regulated genes	YDR503C	YBR199W	YJR074W	YKL196C	YKL187C	YGR135W	YGR250C	YDR079W	YDR059C	YER175C
	Module 41
regulators	GCR2
regulated genes	YLR346C	YJR044C	YGL074C	YGR250C	YNL015W	YOR117W	YJR074W	YJL070C	YGR248W	YJR045C	YLR035C	YER038C
	Module 42
regulators	GRF10(Pho2)
regulated genes	YDR033W	YJR003C	YIL141W	YNL114C	YKL072W	YNL116W
	Module 43
regulators	GTS1
regulated genes	YDL107W	YDR244W	YDR307W	YMR196W	YAL066W	YAL064C-A
	Module 44
regulators	HAP2
regulated genes	YFL023W	YOR252W	YHR058C	YOR224C	YBR247C	YKL004W	YPL122C
	Module 45
regulators	HAP3
regulated genes	YBL015W	YGL180W	YJL089W	YMR068W	YDR403W	YMR206W	YDR401W	YKL107W	YJL211C	YER038C
	Module 46
regulators	HAP4
regulated genes	YDR324C	YKR024C	YLR068W	YJR145C	YAR071W	YKL082C	YBL042C	YHR152W	YMR080C	YJR143C	YPR096C	YKL216W	YGL239C	YDL075W	YOR160W
	Module 47
regulators	HIR1
regulated genes	YDR245W	YBR098W	YBR010W	YBR009C	YOR074C
	Module 48
regulators	HIR2
regulated genes	YDR118W	YOR252W	YDR119W	YGR158C	YNL114C	YJR002W
	Module 49
regulators	HSF1
regulated genes	YJL100W	YGL121C	YDL029W	YGR111W	YIL077C	YGR037C	YNR030W	YCL055W	YGR255C	YPL003W	YGR268C	YNL003C	YDR171W	YGR250C	YGR223C	YDR187C	YLR042C	YBR082C	YNL094W	YNL007C	YDR373W	YGR256W
	Module 50
regulators	IME4
regulated genes	YDL234C	YBR169C	YER182W	YFL058W	YGR011W	YIL036W	YDR066C	YGL004C	YPL154C	YER033C
	Module 51
regulators	INO4
regulated genes	YLR180W	YBR030W	YDR064W	YMR164C	YNL191W	YDR300C	YOL120C	YLR355C	YNL244C	YPL160W	YNL178W	YNL066W	YBR084C-A	YDR145W	YHR010W	YNL217W	YER127W	YHR128W
	Module 52
regulators	IXR1
regulated genes	YLR363C	YDR100W	YEL012W	YJL089W	YOR350C	YDR503C	YBR062C	YIL028W	YKL100C	YHR157W	YOR120W	YOR121C	YER170W	YFR007W	YIL029C
	Module 53
regulators	LEU3
regulated genes	YOL065C	YIL050W	YMR280C	YFR045W	YDR231C	YKL189W	YER038C
	Module 54
regulators	MAC1
regulated genes	YGR191W	YBR189W	YLR062C	YML022W	YLR286C	YLR061W	YJL117W	YGR190C	YKL004W	YPL122C	YKL131W
	Module 55
regulators	MBP1
regulated genes	YBL020W	YBR079C	YNR046W	YKL181W	YMR301C	YMR153C-A	YOR345C	YPL081W	YOL022C	YJL110C	YAR075W	YDR111C	YHR021C	YPL160W	YAR073W	YHR216W	YJL138C	YHR215W	YER105C	YIL091C	YMR049C	YPL231W	YER114C
	Module 56
regulators	MCM1
regulated genes	YDR492W	YDR208W	YGR099W	YNL233W	YLR336C	YOR078W	YPR104C	YJR002W	YOL079W	YBR061C	YOL041C	YCL014W	YOL078W	YER114C	YJL069C
	Module 57
regulators	MET31
regulated genes	YOL065C	YLR176C	YER024W	YOL134C	YLR178C	YLR177W	YGL230C	YIL036W	YDR078C	YLR252W	YER038C
	Module 58
regulators	MET4
regulated genes	YMR275C	YGR111W	YLR163C	YLL056C	YJL038C	YOL132W
	Module 59
regulators	MSN4
regulated genes	YOR337W	YPL255W	YOR335C	YMR079W	YER025W	YBR075W	YMR198W	YHL013C	YER140W	YDR110W	YBR088C	YBR073W	YHR148W	YPL211W	YMR001C	YGR123C
	Module 60
regulators	MSS11
regulated genes	YHR180W	YMR275C	YNL293W	YJR107W	YJR073C	YCL035C	YNL294C	YPR193C	YOR374W	YPR192W
	Module 61
regulators	MTH1
regulated genes	YIL121W	YFR049W	YDL204W	YIL025C	YKL097C	YDL046W	YDL134C	YKL096W	YDL133W
	Module 62
regulators	NDD1
regulated genes	YJL144W	YJL116C	YGR287C	YCR028C	YGR288W	YPL154C	YDR204W
	Module 63
regulators	NRG1
regulated genes	YOR234C	YER043C	YLR336C	YOR145C	YIL085C	YMR216C	YOL086C	YHL039W	YIR010W	YPR053C	YOR372C	YLR335W	YNL199C	YIR006C
	Module 64
regulators	PDR1
regulated genes	YHR204W	YIR021W	YNL096C	YDR397C	YIL039W	YHR205W	YGL031C	YPR190C	YLR068W	YAR071W	YPL090C	YMR080C	YHR148W	YDL159W	YEL029C	YDR399W	YDR449C	YHR079C	YJL018W	YPL122C
	Module 65
regulators	PHD1
regulated genes	YHR199C	YDR371W	YEL012W	YPL186C	YJL017W	YOR259C	YIL077C	YNL081C	YKR009C	YER027C	YER021W	YJL016W	YPL118W	YKL140W	YGR194C	YJR059W	YBL022C	YCR107W	YMR098C	YMR100W	YDR231C	YER020W
	Module 66
regulators	PHO4
regulated genes	YPL237W	YLR062C	YCR072C	YBR155W	YLR061W	YPL044C	YPL266W	YOR260W	YGL008C	YHL015W	YLR223C	YNL114C	YJR041C	YJR070C	YER114C	YKL056C	YDR471W	YJR069C	YJR014W	YDR179W-A	YPL238C	YGL014W	YOR262W	YPR136C	YJR124C	YIL052C
	Module 67
regulators	RAP1
regulated genes	YCL074W	YMR081C	YGL118C	YDR479C	YFL059W	YOL132W	YLR377C	YOL153C	YDR203W	YFL061W	YKL150W	YGR042W	YNL156C	YGL121C	YBL019W	YFR012W	YDL199C	YKL035W	YFL060C	YJL093C	YER152C	YGL182C	YJL199C	YGR250C	YPR140W	YEL039C	YJL155C	YLL058W	YLR258W
	Module 68
regulators	RCS1
regulated genes	YHR020W	YDR346C	YNR043W	YGR245C	YEL009C	YKR094C	YHR021C	YER049W	YEL027W	YPL122C
	Module 69
regulators	REB1
regulated genes	YHR100C	YMR300C	YKL173W	YDL148C	YOR212W	YDR338C	YKL216W	YOR213C	YMR268C	YGL239C	YGL167C	YNR012W	YMR272C	YPL175W	YBL055C	YJL069C	YDR240C	YPR004C	YPL043W	YFR001W	YKL004W	YCR037C	YMR200W	YDR496C	YPR186C	YLR186W	YPR136C	YLR221C	YNL095C	YPL183C	YMR128W	YMR120C	YKL127W	YIL012W
	Module 70
regulators	RFX1
regulated genes	YPR011C	YOR383C	YOR379C	YLR178C	YDR403W
	Module 71
regulators	RLM1
regulated genes	YJL104W	YER032W	YDR450W	YLR181C	YLR182W	YLL054C	YMR093W
	Module 72
regulators	RME1
regulated genes	YIL078W	YOR335C	YNL119W	YBL072C	YLR448W	YOR083W
	Module 73
regulators	RTG1
regulated genes	YJL104W	YKL139W	YLL062C	YJL103C	YDL008W	YER170W
	Module 74
regulators	RTS2
regulated genes	YGL052W	YDR285W	YGR223C	YDR032C	YDR286C	YML120C	YML121W	YER175C
	Module 75
regulators	SFP1
regulated genes	YPL191C	YGL183C	YPL148C	YLR396C	YOR249C	YJL132W
	Module 76
regulators	SIP4
regulated genes	YLL060C	YBR269C	YDR100W	YDL199C	YER098W	YMR297W	YDR259C	YLR159W	YOL055C	YGR028W	YKL003C	YLR203C
	Module 77
regulators	SKN7
regulated genes	YBR079C	YGR159C	YNL101W	YDL039C	YLL008W	YDL148C	YMR153C-A	YNL186W	YHL013C	YOL141W	YMR259C	YLL003W	YLR331C	YPL126W	YLR017W	YLL011W	YMR221C	YPL122C
	Module 78
regulators	SMP1
regulated genes	YML005W	YML004C	YIL037C	YJR110W	YOL065C	YPL164C	YKR009C	YDL124W	YBR193C	YDR379W	YLR001C	YML003W	YGL183C	YHL044W	YBL034C	YBR185C	YDL069C	YBR298C	YPR021C	YIL036W	YML002W	YMR250W	YER038C
	Module 79
regulators	STE12
regulated genes	YDR492W	YHR143W-A	YJL125C	YDR184C	YKR024C	YIL148W	YOR188W	YGR061C	YGL116W	YOR144C	YBR084C-A	YCL031C	YDL136W	YCL059C	YIL147C	YHR144C	YMR014W
	Module 80
regulators	SUM1
regulated genes	YDL199C	YBR183W	YGL185C	YBR182C	YKR084C	YKL126W	YCL052C	YJR095W	YBR151W	YHL022C	YLR006C	YJL103C	YOL116W
	Module 81
regulators	SWI4
regulated genes	YGR207C	YCR071C	YEL012W	YML050W	YNL266W	YDL196W	YIL121W	YDR282C	YKL162C	YMR225C	YGR206W	YDL222C	YNL319W	YMR097C	YKL178C	YML129C	YGR011W	YGR163W	YJR025C	YFR045W	YMR087W	YBR070C	YIR028W	YPL087W	YER184C	YGL085W	YMR151W	YMR281W	YDR248C	YGL004C	YHR124W	YBR072W
	Module 82
regulators	SWI5
regulated genes	YJL021C	YDR069C	YLR120C	YGR137W	YEL012W	YGR011W	YJL017W	YDR259C	YFR042W	YKR009C	YDL124W	YDL126C	YDR171W	YPL262W	YIR017C	YJR065C	YLR149C	YLR267W	YIR016W	YMR250W	YGL004C	YBR072W	YPL154C
	Module 83
regulators	SWI6
regulated genes	YNR046W	YKL181W	YKR081C	YJR094W-A	YJL157C	YGR162W	YHR216W	YER165W	YJL138C	YHR215W	YDR161W	YLR175W	YJL158C	YDL153C	YDL152W	YPL231W	YGR279C	YGR160W	YNL063W
	Module 84
regulators	UGA3
regulated genes	YAR027W	YDR358W	YGL091C	YOL084W	YER033C	YMR251W-A	YGR023W	YBR285W	YIL113W	YBR284W	YMR251W	YBR204C
	Module 85
regulators	YAP6
regulated genes	YKL035W	YJL042W	YJL045W	YJL016W	YJL015C	YDL045W-A	YJR059W	YJL057C	YOR124C	YOL083W	YGR248W	YIR007W	YER038C	YOR125C
	Module 86
regulators	YFL044C
regulated genes	YDR260C	YJR078W	YER039C	YCR049C	YDR262W	YBR222C
	Module 87
regulators	YJL206C
regulated genes	YHR087W	YPL097W	YOL087C	YDR394W	YDR182W	YBR066C	YKL140W	YJR036C	YGR258C	YDR178W	YHR011W	YGR046W
[truncated: 44 more columns]
