# Supplementary material for: Modeling regulatory cascades using Artificial Neural Networks: the case of transcriptional regulatory networks shaped during the yeast stress response
Source: Front Genet. 2013 Jun 20;4:110. doi: 10.3389/fgene.2013.00110 (PMC3687159; doi:10.3389/fgene.2013.00110)
Supplement: Table S2 — Transcriptional regulatory networks. The genes in every module are regulated by the 1st-layer regulators. Each 1st-layer regulator is regulated by the 2nd-layer regulators that lie in the box on the right. [file DataSheet2.XLS]

## Sheet: Sheet1
Supplementary table 1: Networks of interactions. Every gene is regulated by the TFs on its right
Category A							Category B							Category C
Module 9	ABF1	ABF1 - MBP1					Module 7	ABF1	ABF1 - MBP1					Module 8	CAD1	RCS1 - RGT1 - YAP5 - CAD1 - AFT2
	FKH2	FHL1 - FKH1						FKH2	FHL1 - FKH1						YAP1	RPN4 - SKN7 - ACE2 - YAP1
Module 10	ACE2	FKH1 - FKH2 - MCM1 - SOK2					Module 8	ACE2	FKH1 - FKH2 - MCM1 - SOK2					Module 10	CIN5	RPN4 - YAP1 - YAP6 - MSN2 - PDR8
	FKH2	FHL1 - FKH1						FKH2	FHL1 - FKH1						NRG1	RIM101 - RPN4 - RTG1 - RTG3 - SOK2 - STP1 - STP2
Module 13	CAD1	RCS1 - RGT1 - YAP5 - CAD1 - AFT2					Module 10	CAD1	RCS1 - RGT1 - YAP5 - CAD1 - AFT2					Module 11	DIG1	STE12 - TOS8
	YAP1	RPN4 - SKN7 - ACE2 - YAP1						YAP1	RPN4 - SKN7 - ACE2 - YAP1						STE12	ARR1 - MCM1 - STE12
Module 15	CIN5	RPN4 - YAP1 - YAP6 - MSN2 - PDR8					Module 12	CIN5	RPN4 - YAP1 - YAP6 - MSN2 - PDR8					Module 13	FHL1	MSN4
	NRG1	RIM101 - RPN4 - RTG1 - RTG3 - SOK2 - STP1 - STP2						NRG1	RIM101 - RPN4 - RTG1 - RTG3 - SOK2 - STP1 - STP2						RAP1	RAP1 - REB1
Module 17	DIG1	STE12 - TOS8					Module 14	DIG1	STE12 - TOS8					Module 18	STB1	RAP1
	STE12	ARR1 - MCM1 - STE12						STE12	ARR1 - MCM1 - STE12						SWI4	SWI4 - YHP1 - YOX1 - MBP1 - MCM1
Module 20	FKH2	FHL1 - FKH1					Module 20	MBP1	SWI4
	NDD1	CAD1 - SWI4						SWI4	SWI4 - YHP1 - YOX1 - MBP1 - MCM1
Module 23	MBP1	SWI4
	SWI4	SWI4 - YHP1 - YOX1 - MBP1 - MCM1
