# Supplementary material for: Modeling regulatory cascades using Artificial Neural Networks: the case of transcriptional regulatory networks shaped during the yeast stress response
Source: Front Genet. 2013 Jun 20;4:110. doi: 10.3389/fgene.2013.00110 (PMC3687159; doi:10.3389/fgene.2013.00110)
Supplement: Table S3 — Network performance. Average correlation coefficients and their standard deviation for Synchronous and Asynchronous networks. The correlation coefficients of corresponding shuffled networks along with the p-values for the highest CC among Synchronous and Asynchronous networks is also shown. [file DataSheet3.XLS]

## Sheet: Sheet1
	Category A								Category B									Category C
		Synchronous		Asynchronous							Synchronous		Asynchronous							Synchronous		Asynchronous
		Correlation Coefficient	Std. Dev.	Correlation Coefficient	Std. Dev.	Shuffled	p-values				Correlation Coefficient	Std. Dev.	Correlation Coefficient	Std. Dev.	Shuffled	p-values				Correlation Coefficient	Std. Dev.	Correlation Coefficient	Std. Dev.	Shuffled	p-values
Module 9	YBR078W	0.58	0.1274	0.58	0.127				Module 7	YBR078W	0.5635	0.1274						Module 8	YLL015W	0.7035	0.1481	0.88	0.13	0.075	0
	YBR079C	0.7248	0.1846	0.725	0.185	0.073	1.7e-05			YBR079C	0.7248	0.1846	0.73	0.185	0.075	0.00038			YLR063W	0.6508	0.1723	0.93	0.13	0.053	0
	YML011C	0.1086	0.2634	0.85	0.19	0.052	0			YKL073W	0.2008	0.2415	0.75	0.12	0.139	1.9e-05			YLR180W	0.7042	0.15	0.87	0.12	0.042	0
	YMR285C	0.2177	0.2407	0.6	0.2					YKL074C	0.479	0.1576	0.7	0.11	0.112	0.0001
	YMR286W	0.3129	0.204	0.55	0.19					YML011C	0.639	0.134	0.83	0.11	0.173	1.9e-05		Module 10	YDR091C	0.1146	0.1576	Unavailable data
																			YDR280W	0.2103	0.1774	Unavailable data
Module 10	YER162C	0.801	0.05	0.86	0.1	0.0516	0		Module 8	YFL068W	0.6761	0.103	Unavailable data						YHL011C	0.1101	0.1602	Unavailable data
	YER163C	0.4977	0.175	0.72	0.18	0.08	0.00034			YER162C	0.795	0.1323	Unavailable data		0.173	1e-06			YJR060W	0.238	0.19	Unavailable data
	YFL067W	0.4563	0.1286	0.4563	0.1286					YFL040W	0.5249	0.1443	Unavailable data						YJR062C	0.1738	0.2209	Unavailable data
	YLL005C	0.668	0.105	0.73	0.12	0.073	0.00034			YLR362W	0.6231	0.1474	Unavailable data						YOR145C	0.1595	0.1933	Unavailable data
										YFL067W	0.4504	0.1444	Unavailable data
Module 13	YLR063W	0.6728	0.1425	0.7	0.14	0.43	0.0018											Module 11	YCL059C	0.7125	0.1537	0.85	0.12	0.105	1e-06
	YLR179C	0.656	0.1491	0.1898	0.5483	0.08	0.0037		Module 10	YLR180W	0.7001	0.1013	Unavailable data		0.12	1e-06
	YLR180W	0.6941	0.1314	0.761	0.3139	0.0622	0.0005			YLR179C	0.6601	0.1096	Unavailable data					Module 13	YMR194W	0.4831	0.1588	0.7	0.2087	0.213	0.00026
Module 15	YDR091C	0.139	0.184	Unavailable data					Module 12	YJL042W	0.1792	0.1459	Unavailable data					Module 18	YGR162W	0.0692	0.1192	0.576	0.2667	0.124	0.00043
	YHL011C	0.1438	0.1875	Unavailable data						YJL043W	0.1558	0.2893	Unavailable data
	YIR006C	0.1178	0.205	Unavailable data						YLL065W	0.0855	0.1968	Unavailable data
	YJL014W	0.1438	0.2132	Unavailable data						YMR097C	0.138	0.1412	Unavailable data
	YOR145C	0.1699	0.1777	Unavailable data
									Module 14	YPL256C	0.7411	0.08	Unavailable data		0.1139	1e-06
Module 17	YCL059C	0.2915	0.1706	0.8896	0.1508	0.034	0
	YDR492W	0.2202	0.2128	0.7796	0.3399	0.12	2.5e-05		Module 20	YAR073W	0.5009	0.162	0.83	0.2395	0.23	0
	YHR062C	0.193	0.1987							YGR162W	0.4229	0.2171	Unavailable data
	YMR285C	0.54	0.2113	0.7	0.2	0.159	0.000295			YHR020W	0.1658	0.032	Unavailable data
	YPL256C	0.2053	0.1994							YMR047C	0.0875	0.048	0.8	0.12	0.13	0
										YOL022C	0.128	0.12	0.73	0.1	0.24	1e-06
Module 20	YDR043C	0.6492	0.1126	0.86	0.13	0.042	5e-06			YPL081W	0.1589	0.1657	Unavailable data
	YFL067W	0.6338	0.069	Unavailable data
	YJL225C	0.4762	0.1488	0.72	0.14	0.04	0.000559
	YLL003W	0.6482	0.12	Unavailable data
	YLL005C	0.6805	0.073	Unavailable data
	YLL006W	0.7357	0.086	Unavailable data
	YML127W	0.7301	0.1107	0.85	0.11	0.1304	8e-06
Module 23	YAR073W	0.48	0.1191	0.73	0.2276	0.0587	0.000439
	YGR162W	0.567	0.1682	0.695	0.3706	0.083	0.00087
	YHR020W	0.5	0.1606	0.454	0.3972	0.014	0.024
	YOL022C	0.031	0.1462	Unavailable data
	YPL081W	0.124	0.169	Unavailable data
	YPL231W	0.1375	0.1845	Unavailable data
