# Supplementary material for: Modeling regulatory cascades using Artificial Neural Networks: the case of transcriptional regulatory networks shaped during the yeast stress response
Source: Front Genet. 2013 Jun 20;4:110. doi: 10.3389/fgene.2013.00110 (PMC3687159; doi:10.3389/fgene.2013.00110)
Supplement: Table S4 — TF delays. Tables showing the steps of each TF delay in the networks. MAX shows the maximum number of time-delays available for the particular network. [file DataSheet4.XLS]

## Sheet: Sheet1
Tables showing the steps of each TF delay in the networks. MAX shows the maximum number of time-delays available for the particular network
Category A													Category B										Category C
		TF delays													TF delays										TF delays
Module 9		ABF1	MBP1	FHL1	FKH1	MAX							Module 7		ABF1	MBP1	FHL1	FKH1	MAX				Module 8		AFT2	CAD1	RSC1	RGT1	YAP5	RPN4	SKN7	ACE2	YAP1	MAX
	YBR078W	0	0	0	0	2								YBR079C	0	0	0	0	4					YLL015W	0	0	1	0	1	1	0	1	1	2
	YBR079C	0	0	0	0	2								YKL073W	2	0	0	2	4					YLR063W	0	0	0	0	0	0	0	1	0	2
	YML011C	0	0	1	0	2								YKL074C	2	2	3	0	4					YLR180W	1	0	1	0	0	0	1	0	1	2
	YMR285C	0	1	1	0	2								YML011C	2	3	0	1	4
	YMR286W	0	1	0	2	2
													Module 20		SWI4	MBP1	MCM1	SWI4	YOX1	YHP1	MAX		Module 11		STE12	TOS8	ARR1	MCM1	STE12	MAX
Module 10		FKH1	FKH2	MCN1	SOK2	FHL1	FKH1	MAX						YAR073W	0	1	2	0	2	1	5			YCL059C	1	0	1	0	1	2
	YER162C	0	0	1	0	2	0	3						YMR047C	0	1	3	2	0	4	3
	YER163C	0	0	2	0	2	0	3						YOL022C	0	0	0	0	1	2	3		Module 13		MSN4	RAP1	REB1	MAX
	YFL067W	0	0	0	0	0	0	3																YMR194W	1	0	0	2
	YLL005C	0	0	0	0	0	0	3
																							Module 18		RAP1	MBP1	MCM1	SWI4	YHP1	YOX1	MAX
																								YGR162W	0	1	0	0	1	1	1
Module 13		AFT2	CAD1	RCS1	RGT1	YAP5	RPN4	SKN7	ACE2	YAP1	MAX
	YLR063W	1	1	1	0	0	0	0	0	1	1
	YLR179C	0	0	0	0	0	0	0	0	0	1
	YLR180W	1	1	1	0	1	1	1	0	1	1
Module 17		STE12	TOS8	ARR1	MCM1	STE12	MAX
	YCL059C	0	0	1	2	2	3
	YDR492W	0	1	0	2	2	3
	YMR285C	0	1	0	0	2	3
Module 20		FHL1	FKH1	CAD1	SWI4	MAX
	YDR043C	0	2	0	1	2
	YJL225C	0	0	0	1	2
	YML127W	0	2	1	1	2
Module 23		SWI4	MBP1	MCM1	YHP1	YOX1	SWI4	MAX
	YAR073W	0	0	0	0	1	1	2
	YGR162W	0	0	0	0	1	1	2
	YHR020W	1	2	0	2	0	1	2
